# Supplementary material for: Causal effect of vitamin D on myasthenia gravis: a two-sample Mendelian randomization study
Source: Front Nutr. 2023 Jul 19;10:1171830. doi: 10.3389/fnut.2023.1171830 (PMC10394469; doi:10.3389/fnut.2023.1171830)
Supplement: Supplementary file 6 [file Table_1.XLSX]

## Sheet: Sheet1
Supplementary Table 1. Characteristics of SNPs in complete sets used in Mendelian Randomization analysis of effect of the serum 25(OH)D concentration on risk of myasthenia gravis.
					Exposure (25(OH)D)					Outcome(Myasthenia Gravis)
SNP	effect_allele	other_allele	F statistic	R2	N	EAF	beta	se	p	EAF	beta	se	p
rs10277163	G	A	37.1785	0.0010633	476613	0.254715	-0.0143336	0.0023507	1.07676e-09	0.246333	0.0522	0.0423	0.2175
rs1042034	C	T	36.5974	0.0010467	485762	0.207862	0.0151254	0.00250017	1.4507e-09	0.215896	-0.0473	0.044	0.2823
rs10438978	T	C	42.4241	0.00121314	484979	0.179723	0.0172243	0.00264437	7.33876e-11	0.165337	0.0677	0.0501	0.1769
rs1047891	A	C	37.7666	0.0010801	485762	0.317078	-0.0133984	0.00218016	7.96454e-10	0.316084	0.0062	0.0395	0.8758
rs1048328	A	G	70.1174	0.00200346	485762	0.0797967	0.0313497	0.00374376	5.57632e-17	0.0851528	-0.08	0.0661	0.2261
rs10896045	A	G	32.8765	0.000940381	482745	0.295939	-0.0127838	0.00222949	9.81066e-09	0.299728	-0.0258	0.0398	0.5165
rs112072036	G	A	1709.41	0.0466575	482288	0.0435379	-0.205936	0.00498076	0	0.0423607	-0.0214	0.0939	0.8195
rs11207969	G	A	96.9373	0.00276767	484956	0.351365	0.0209396	0.00212672	7.13577e-23	0.324177	-0.0209	0.0397	0.5984
rs11264361	G	T	55.8087	0.00159527	484802	0.251408	0.0174875	0.00234081	7.9749e-14	0.245679	0.0181	0.0438	0.6786
rs1128535	C	T	65.4124	0.00186928	485598	0.499951	-0.0164131	0.0020293	6.0641e-16	0.485474	0.1217	0.0368	0.000931
rs115288876	A	G	250.173	0.00711161	485762	0.043321	0.0788065	0.00498229	2.36334e-56	0.0373402	-0.1128	0.1123	0.3151
rs11542462	A	G	69.0215	0.00197221	485762	0.133511	-0.0247803	0.00298265	9.71989e-17	0.125539	0.0876	0.0542	0.1062
rs117862422	C	T	33.9946	0.000972329	482500	0.0140306	-0.0504625	0.00865469	5.52109e-09	0.0136103	0.1777	0.1533	0.2464
rs11791258	A	G	29.7724	0.000851668	485762	0.191072	0.0140808	0.00258052	4.85429e-08	0.196324	-0.0923	0.0466	0.04748
rs11867297	T	C	41.8064	0.0011955	481149	0.38533	0.0135432	0.00209454	1.0065e-10	0.39517	-0.0096	0.0375	0.7978
rs12056768	T	G	126.287	0.00360262	482967	0.415956	0.0231961	0.00206406	2.65096e-29	0.39989	-0.0135	0.0378	0.7207
rs12153819	T	C	33.2351	0.000950628	484710	0.123154	-0.0178178	0.0030906	8.15827e-09	0.121303	0.0186	0.0583	0.7498
rs12462826	A	G	39.0233	0.001116	479758	0.369566	-0.0132119	0.0021149	4.18309e-10	0.365557	0.0453	0.0381	0.2341
rs12775091	T	C	39.4699	0.00112876	485399	0.213441	0.0155618	0.00247693	3.32764e-10	0.208286	-0.0437	0.0467	0.3488
rs13076508	C	T	30.8545	0.000882596	485310	0.0535034	0.0250544	0.00451036	2.77858e-08	0.0544413	0.1116	0.0762	0.1433
rs13108245	G	A	34.3361	0.000982088	484440	0.386601	-0.0122246	0.00208616	4.63238e-09	0.397092	-0.0254	0.0375	0.4986
rs1321247	T	A	43.442	0.00124221	483593	0.101578	-0.0221847	0.00336578	4.36169e-11	0.0863034	0.0131	0.0697	0.8512
rs13294734	T	C	37.2788	0.00106617	474183	0.466128	0.012568	0.00205837	1.02278e-09	0.467497	-0.0011	0.0368	0.9763
rs1343776	A	G	54.42	0.00155564	483164	0.22133	0.0180762	0.00245028	1.61651e-13	0.217412	-0.0194	0.0446	0.6633
rs138335	C	G	40.9512	0.00117107	480505	0.341413	0.0137663	0.00215115	1.55888e-10	0.349711	0.0509	0.0383	0.183
rs1384687	A	G	31.6723	0.000905968	485055	0.132271	-0.0168656	0.00299675	1.82332e-08	0.142863	0.0392	0.0506	0.4394
rs142004400	C	A	30.6972	0.000878098	483341	0.0342066	-0.0310034	0.00559561	3.01332e-08	0.0338624	-0.1018	0.1068	0.3405
rs142158911	A	G	66.032	0.00188695	481134	0.111826	0.026284	0.00323446	4.42816e-16	0.118074	0.0349	0.0554	0.5285
rs1532085	A	G	146.81	0.00418563	485762	0.383328	-0.0252805	0.00208639	8.59845e-34	0.372133	0.0579	0.0377	0.125
rs1558902	A	T	31.0791	0.000889013	485553	0.405799	0.0115207	0.00206648	2.47501e-08	0.420482	0.0887	0.0367	0.01585
rs1684600	T	C	31.936	0.000913502	485514	0.298695	-0.0125301	0.00221719	1.59188e-08	0.300369	0.0143	0.0397	0.7187
rs1714336	T	C	48.0135	0.00137276	480619	0.399851	0.0144271	0.00208202	4.22697e-12	0.39198	-0.0051	0.0375	0.8925
rs17207784	C	T	38.6197	0.00110447	484027	0.324195	-0.0134939	0.0021713	5.14374e-10	0.33044	0.029	0.0387	0.454
rs1792287	G	A	100.721	0.00287539	481223	0.265925	0.0231521	0.00230684	1.05572e-23	0.269043	-0.0072	0.0411	0.8606
rs1800588	T	C	152.574	0.00434924	485762	0.214964	-0.0305021	0.00246932	4.72578e-35	0.211045	0.049	0.0447	0.2731
rs1800775	A	C	73.6663	0.00210465	485762	0.488804	-0.0174191	0.00202945	9.23058e-18	0.488325	-0.0432	0.0366	0.2376
rs1858889	A	C	43.8775	0.00125465	484990	0.497468	-0.0134514	0.00203065	3.49127e-11	0.491724	-0.018	0.0366	0.6233
rs1871395	G	A	51.9373	0.00148477	483592	0.152679	-0.0203733	0.00282689	5.7216e-13	0.157414	-0.0269	0.0514	0.5999
rs1894100	T	G	1553.21	0.0425757	482400	0.189844	-0.102148	0.0025918	0	0.219269	0.0666	0.0439	0.1287
rs1949633	T	C	29.9389	0.000856426	480949	0.394241	-0.0114162	0.00208637	4.45489e-08	0.404231	-0.0523	0.0374	0.1618
rs1993116	A	G	1690.56	0.0461669	485762	0.409498	0.0846858	0.0020596	0	0.389025	0	0.038	0.9992
rs2074735	C	G	50.4579	0.00144254	485762	0.0648365	0.0292667	0.00412	1.21569e-12	0.072157	-0.041	0.0716	0.5673
rs2171427	A	G	34.5005	0.000986786	477168	0.156491	-0.0165489	0.00281738	4.25709e-09	0.174032	0.0134	0.0468	0.7739
rs2229742	C	G	56.8275	0.00162435	485762	0.104659	-0.0249837	0.00331409	4.74972e-14	0.107026	-0.0872	0.063	0.1662
rs2245133	C	T	60.3809	0.00172574	484895	0.164339	-0.0212917	0.00273999	7.80305e-15	0.152276	-0.0238	0.0528	0.6516
rs2297991	T	C	31.9683	0.000914427	485762	0.281522	-0.0127547	0.00225578	1.56559e-08	0.306252	-0.0303	0.0395	0.4431
rs2398113	G	A	32.6555	0.000934065	483505	0.423526	-0.0117606	0.00205797	1.0992e-08	0.412167	0.0106	0.0371	0.7745
rs2494429	A	G	30.8376	0.000882112	480245	0.177001	0.0148459	0.00267333	2.80293e-08	0.186662	0.0963	0.0458	0.03558
rs2595644	T	G	34.1977	0.000978134	480303	0.384889	-0.0122625	0.00209685	4.97374e-09	0.403603	-0.0385	0.0372	0.3012
rs2756119	A	G	33.1074	0.000946977	475779	0.38143	0.0121434	0.0021104	8.71224e-09	0.374304	-0.017	0.0377	0.6517
rs2807834	T	G	47.4415	0.00135642	484640	0.31486	0.0150625	0.00218678	5.65928e-12	0.316202	-0.0598	0.0395	0.1301
rs28435470	G	A	30.5246	0.000873166	484991	0.336796	0.0118696	0.00214831	3.29366e-08	0.327027	-0.0065	0.0392	0.8693
rs2847500	A	G	53.3599	0.00152538	485762	0.123204	-0.022548	0.00308665	2.77282e-13	0.124833	-0.0909	0.0568	0.1094
rs290400	G	A	36.6464	0.0010481	479855	0.334528	0.0130967	0.00216338	1.41466e-09	0.327197	0.0604	0.04	0.1306
rs296381	C	T	489.02	0.0138075	484638	0.160865	0.0611063	0.00276319	2.29584e-108	0.163651	0.0267	0.0486	0.5827
rs3114045	T	C	55.36	0.00158247	485531	0.133863	0.0221737	0.00298008	1.00198e-13	0.148197	-0.0064	0.0504	0.899
rs325393	T	G	35.9405	0.00102793	480298	0.278218	-0.0136497	0.00227676	2.03224e-09	0.271919	-0.0863	0.0419	0.03954
rs34186890	G	A	45.7707	0.00130872	483887	0.259637	-0.0156853	0.00231839	1.32758e-11	0.253693	0.0156	0.0426	0.715
rs34726834	T	C	35.5984	0.00101816	480603	0.252209	0.014013	0.00234858	2.42234e-09	0.247692	0.1029	0.0421	0.01449
rs35270497	T	C	34.1577	0.00097699	478947	0.176236	0.0156723	0.0026815	5.07717e-09	0.165324	0.0131	0.0511	0.798
rs35823191	C	T	118.088	0.00336951	484687	0.342049	-0.0232636	0.00214072	1.65283e-27	0.349489	0.0072	0.0382	0.8511
rs3732220	A	G	173.428	0.00494075	485625	0.0852646	-0.0478406	0.00363266	1.31351e-39	0.0934158	0.0017	0.0624	0.9788
rs3924150	C	T	29.7871	0.000852087	483263	0.417485	-0.0112572	0.00206256	4.81774e-08	0.428	0.0118	0.0371	0.7496
rs4147536	A	C	35.343	0.00101086	483698	0.211387	0.0148038	0.00249007	2.7618e-09	0.203972	0.0541	0.0451	0.2309
rs4355358	T	C	91.7618	0.00262029	484881	0.170508	-0.0258637	0.0026999	9.75027e-22	0.182935	-0.043	0.047	0.3605
rs4364259	A	G	45.1151	0.00128999	476677	0.198665	0.0172408	0.00256676	1.85543e-11	0.203253	0.0132	0.0449	0.7681
rs4420638	G	A	52.6644	0.00150553	485762	0.176831	-0.0192973	0.00265905	3.95082e-13	0.161977	0.0305	0.0514	0.5521
rs4580037	C	A	36.3078	0.00103843	483714	0.285578	-0.0135627	0.00225079	1.68307e-09	0.28936	-0.0133	0.0402	0.7405
rs4694423	A	C	2076.17	0.0561064	484664	0.415868	-0.0937016	0.00205638	0	0.410245	0.0131	0.0373	0.725
rs4846913	C	A	40.2884	0.00115214	485555	0.393671	-0.0131835	0.00207695	2.18846e-10	0.39806	0.0662	0.0367	0.07145
rs532436	A	G	33.8319	0.000967681	485684	0.187046	-0.0151343	0.00260187	6.00261e-09	0.192623	0.0452	0.047	0.3354
rs55853471	G	C	97.3757	0.00278015	483844	0.0416242	-0.050221	0.00508918	5.71836e-23	0.0446487	0.0209	0.0915	0.8189
rs57601828	T	A	30.7331	0.000879125	482893	0.394508	0.011542	0.00208192	2.95803e-08	0.392307	-0.0574	0.0383	0.1345
rs5770794	T	C	36.2452	0.00103664	474365	0.3143	-0.0133141	0.00221143	1.738e-09	0.311573	0.043	0.0398	0.2793
rs6129648	G	A	44.5766	0.00127462	478403	0.379837	0.0140631	0.00210628	2.44278e-11	0.358262	0.0341	0.0385	0.3757
rs61698755	T	C	31.2609	0.000894208	482601	0.439959	0.011465	0.0020505	2.25374e-08	0.447389	-0.0085	0.0365	0.8149
rs61747728	T	C	33.0818	0.000946247	485762	0.0385611	0.0303061	0.00526894	8.82755e-09	0.0373663	-0.0073	0.1003	0.9422
rs61813875	G	C	155.368	0.00442854	475684	0.0248209	0.0821291	0.00658876	1.15825e-35	0.0252334	0.0014	0.126	0.9911
rs62007299	G	A	30.6306	0.000876195	485104	0.287042	0.0124205	0.00224413	3.11852e-08	0.295832	-0.0395	0.04	0.3227
rs62012766	C	T	33.7328	0.000964849	485147	0.158932	-0.0161269	0.00277659	6.31632e-09	0.169665	0.0362	0.0482	0.4529
rs6438900	G	C	41.3449	0.00118232	479221	0.256034	0.0150486	0.00234031	1.27447e-10	0.261447	0.0119	0.0421	0.7775
rs6834488	T	C	49.2441	0.00140789	483167	0.422833	-0.01445	0.00205911	2.2569e-12	0.41605	-0.0541	0.0376	0.1496
rs71601787	A	G	423.598	0.0119824	478690	0.326543	0.0448363	0.00217842	3.97291e-94	0.326125	-0.0497	0.0389	0.2012
rs727857	G	A	32.9875	0.00094355	477893	0.38819	0.0120548	0.00209882	9.26655e-09	0.388542	-0.003	0.0377	0.937
rs72997688	G	A	34.507	0.000986972	483926	0.0572744	0.0256965	0.00437429	4.24283e-09	0.0622598	0.0438	0.0782	0.5759
rs73413596	C	T	33.0118	0.000944247	482157	0.0740317	0.0223468	0.00388928	9.15106e-09	0.079021	-0.1206	0.0679	0.076
rs742493	C	T	32.7668	0.000937244	485762	0.112871	0.0183528	0.00320607	1.03806e-08	0.118662	0.0448	0.0571	0.4321
rs7528419	G	A	78.455	0.00224116	485762	0.22441	0.0215389	0.00243165	8.16545e-19	0.220014	0.055	0.0444	0.2151
rs7569755	A	G	36.5421	0.00104512	478336	0.288618	0.0136395	0.00225626	1.49242e-09	0.282182	0.0024	0.0405	0.9519
rs7580771	T	G	38.6159	0.00110437	485365	0.175983	-0.0165625	0.0026652	5.1538e-10	0.182452	-0.0785	0.0482	0.1036
rs7652808	T	G	100.223	0.00286122	485762	0.350508	0.0212858	0.00212614	1.35746e-23	0.35817	-0.0456	0.0381	0.2318
rs7657132	G	A	38.0212	0.00108737	473664	0.317949	-0.0136041	0.0022062	6.99038e-10	0.325484	0.0205	0.0384	0.5938
rs7712001	G	T	33.5177	0.000958703	477114	0.440176	0.011939	0.00206215	7.05478e-09	0.433295	0.028	0.0369	0.4474
rs77532868	T	C	32.3548	0.000925472	485762	0.0521528	0.0259557	0.004563	1.28315e-08	0.0487932	-0.0339	0.0865	0.6947
rs7784802	T	A	39.6357	0.0011335	485423	0.358913	0.0133202	0.0021157	3.05675e-10	0.335892	0.0429	0.039	0.2715
rs77924615	A	G	34.6503	0.000991066	475887	0.194374	-0.0152475	0.00259019	3.94175e-09	0.191068	0.0027	0.0474	0.9548
rs77960347	G	A	33.6674	0.000962981	485762	0.0127013	-0.0525688	0.00905963	6.5322e-09	0.012316	-0.1096	0.1846	0.5526
rs78649910	A	T	33.1938	0.000949447	479270	0.105728	-0.0191377	0.00332162	8.33347e-09	0.11087	0.0528	0.0591	0.3717
rs79699939	C	A	31.8774	0.000911829	485283	0.0566048	0.0248001	0.00439238	1.64061e-08	0.0526894	0.0076	0.0871	0.9304
rs8018720	G	C	168.079	0.00478911	485762	0.176492	0.0344962	0.00266074	1.93494e-38	0.176281	0.0335	0.0467	0.4733
rs804281	A	G	59.5353	0.00170161	484771	0.416502	-0.015895	0.00205997	1.19912e-14	0.417684	0.0411	0.0371	0.2679
rs8107974	T	A	86.5426	0.00247162	485272	0.0763013	0.0355672	0.00382316	1.36416e-20	0.0732029	-0.0815	0.0752	0.2788
rs8121940	G	C	292.042	0.00829191	485027	0.19762	-0.0435613	0.00254898	1.77048e-65	0.20847	0.0233	0.0439	0.5958
rs9375037	C	A	32.4706	0.00092878	480121	0.443168	0.0117059	0.00205423	1.20895e-08	0.434955	0.0096	0.0368	0.7941
rs9409266	G	A	32.4173	0.000927256	484742	0.137778	0.0167771	0.00294656	1.24258e-08	0.134914	0.067	0.0526	0.2031
rs964184	G	C	185.215	0.00527479	485762	0.132766	-0.0406845	0.00298936	3.5042e-42	0.140183	-0.0252	0.0521	0.6286
rs9847248	G	A	30.0576	0.000859818	484810	0.287031	0.0123077	0.00224484	4.19038e-08	0.297309	0.0191	0.0399	0.6313
rs986649	G	A	34.8776	0.000997562	483013	0.321628	0.0128637	0.00217811	3.5073e-09	0.321797	0.0316	0.0398	0.4272
rs9946771	T	C	32.9452	0.000942342	485708	0.0663426	-0.0233992	0.00407655	9.47025e-09	0.0712156	-0.0047	0.0694	0.9463
