# Supplementary material for: Causal effect of vitamin D on myasthenia gravis: a two-sample Mendelian randomization study
Source: Front Nutr. 2023 Jul 19;10:1171830. doi: 10.3389/fnut.2023.1171830 (PMC10394469; doi:10.3389/fnut.2023.1171830)
Supplement: Supplementary file 7 [file Table_2.XLSX]

## Sheet: Sheet1
Supplementary Table 2 Characteristics of SNPs in complete sets used in Mendelian randomization analysis of effect of risk of myasthenia gravis on the serum 25(OH)D concentration.
					Exposure (Myasthenia Gravis)					Outcome(25(OH)D)
SNP	effect_allele	other_allele	F statistic	R2	N	EAF	beta	se	p	EAF	beta	se	p
rs2245569	G	A	31.8133	0.000827334	38423	0.216576	0.2369	0.042	1.7e-08	0.20012	-0.00208216	0.0025358	0.411586
rs2476601	A	G	42.2798	0.00109923	38423	0.0934681	0.396	0.0609	7.9e-11	0.100919	-0.00387054	0.00336811	0.250485
rs2523595	G	A	44.5105	0.00115715	38423	0.346952	0.2602	0.039	2.53e-11	0.375245	0.00349503	0.00210399	0.096685
rs4574025	C	T	60.6594	0.00157632	38423	0.464516	0.2874	0.0369	6.77e-15	0.463135	0.00161889	0.0020497	0.429634
rs4409785	C	T	31.9836	0.00083176	38423	0.175915	0.2545	0.045	1.55343e-08	0.172398	0.00933051	0.00268591	0.000512994
