# Supplementary material for: Causal effect of vitamin D on myasthenia gravis: a two-sample Mendelian randomization study
Source: Front Nutr. 2023 Jul 19;10:1171830. doi: 10.3389/fnut.2023.1171830 (PMC10394469; doi:10.3389/fnut.2023.1171830)
Supplement: Supplementary file 9 [file Table_4.XLSX]

## Sheet: all snps
snp	rsid	hg19_coordinates	hg38_coordinates	chr	pos_hg19	pos_hg38	a1	a2	consequence	gene region
rs10277163	rs10277163	chr7:21569089	chr7:21529471	7	21569089	21529471	A	G	intergenic	DNAH11
rs1042034	rs1042034	chr2:21225281	chr2:21002409	2	21225281	21002409	T	C	missense	APOB
rs10438978	rs10438978	chr18:47158186	chr18:49631816	18	47158186	49631816	C	T	intergenic	SMUG1P1
rs1047891	rs1047891	chr2:211540507	chr2:210675783	2	211540507	210675783	A	C	missense	CPS1
rs1048328	rs1048328	chr19:51527364	chr19:51024108	19	51527364	51024108	G	A	missense	KLK11
rs10896045	rs10896045	chr11:65555524	chr11:65788053	11	65555524	65788053	A	G	intron	OVOL1
rs112072036	rs112072036	chr11:14561519	chr11:14539973	11	14561519	14539973	A	G	intron	PSMA1
rs11207969	rs11207969	chr1:62911751	chr1:62446080	1	62911751	62446080	A	G	intron	USP1
rs11264361	rs11264361	chr1:155289545	chr1:155319754	1	155289545	155319754	G	T	intron	FDPS
rs1128535	rs1128535	chr3:49866392	chr3:49828959	3	49866392	49828959	T	C	3_prime_UTR	TRAIP
rs115288876	rs115288876	chr1:152000117	chr1:152027641	1	152000117	152027641	A	G	downstream	S100A11
rs11542462	rs11542462	chr16:82033810	chr16:82000205	16	82033810	82000205	A	G	stop_lost	SDR42E1
rs117862422	rs117862422	chr11:13210063	chr11:13188516	11	13210063	13188516	C	T	intergenic	RP11-413N13.1
rs11791258	rs11791258	chr9:107632644	chr9:104870363	9	107632644	104870363	A	G	intron	ABCA1
rs11867297	rs11867297	chr17:66433493	chr17:68437352	17	66433493	68437352	C	T	intron	WIPI1
rs12056768	rs12056768	chr8:116988527	chr8:115976302	8	116988527	115976302	G	T	intron	LINC00536
rs12153819	rs12153819	chr6:83773049	chr6:83063330	6	83773049	83063330	C	T	intron	UBE3D
rs12462826	rs12462826	chr19:11955767	chr19:11844952	19	11955767	11844952	A	G	-	-
rs12775091	rs12775091	chr10:91524012	chr10:89764255	10	91524012	89764255	C	T	intron	KIF20B
rs13076508	rs13076508	chr3:52407805	chr3:52373789	3	52407805	52373789	C	T	intron	DNAH1
rs13108245	rs13108245	chr4:57790205	chr4:56924039	4	57790205	56924039	A	G	intron	REST
rs1321247	rs1321247	chr6:25662873	chr6:25662645	6	25662873	25662645	T	A	intron	SCGN
rs13294734	rs13294734	chr9:80710910	chr9:78095994	9	80710910	78095994	C	T	intergenic	RP11-336N8.1
rs1343776	rs1343776	chr1:41757718	chr1:41292046	1	41757718	41292046	G	A	intergenic	RP11-399E6.1
rs138335	rs138335	chr22:41227086	chr22:40831082	22	41227086	40831082	C	G	intron	ST13
rs1384687	rs1384687	chr8:61525963	chr8:60613404	8	61525963	60613404	G	A	intron	RAB2A
rs142004400	rs142004400	chr14:50829560	chr14:50362842	14	50829560	50362842	A	C	intron	CDKL1
rs142158911	rs142158911	chr19:11190534	chr19:11079858	19	11190534	11079858	A	G	intergenic	LDLR
rs1532085	rs1532085	chr15:58683366	chr15:58391167	15	58683366	58391167	A	G	-	-
rs1558902	rs1558902	chr16:53803574	chr16:53769662	16	53803574	53769662	A	T	intron	FTO
rs1684600	rs1684600	chr16:4594671	chr16:4544670	16	4594671	4544670	T	C	intergenic	CDIP1
rs1714336	rs1714336	chr11:15245118	chr11:15223572	11	15245118	15223572	C	T	intron	INSC
rs17207784	rs17207784	chr6:22768668	chr6:22768439	6	22768668	22768439	C	T	intron	RP1-209A6.1
rs1792287	rs1792287	chr11:71057911	chr11:71346865	11	71057911	71346865	G	A	intergenic	FLJ42102
rs1800588	rs1800588	chr15:58723675	chr15:58431476	15	58723675	58431476	C	T	intron	LIPC
rs1800775	rs1800775	chr16:56995236	chr16:56961324	16	56995236	56961324	A	C	upstream	CETP
rs1858889	rs1858889	chr7:107117447	chr7:107477002	7	107117447	107477002	A	C	intron	COG5
rs1871395	rs1871395	chr12:21352315	chr12:21199381	12	21352315	21199381	G	A	intron	SLCO1B1
rs1894100	rs1894100	chr11:71130343	chr11:71419297	11	71130343	71419297	T	G	intron	FLJ42102
rs1949633	rs1949633	chr3:153758806	chr3:154041017	3	153758806	154041017	C	T	intron	ARHGEF26-AS1
rs1993116	rs1993116	chr11:14910234	chr11:14888688	11	14910234	14888688	G	A	intron	CYP2R1
rs2074735	rs2074735	chr22:31535872	chr22:31139886	22	31535872	31139886	G	C	missense	PLA2G3
rs2171427	rs2171427	chr12:24822154	chr12:24669220	12	24822154	24669220	A	G	-	RP11-615I16.1
rs2229742	rs2229742	chr21:16339172	chr21:14966851	21	16339172	14966851	G	C	missense	NRIP1
rs2245133	rs2245133	chr6:131931092	chr6:131609952	6	131931092	131609952	C	T	intron	MED23
rs2297991	rs2297991	chr10:113913222	chr10:112153464	10	113913222	112153464	C	T	3_prime_UTR	GPAM
rs2398113	rs2398113	chr10:10076429	chr10:10034466	10	10076429	10034466	A	G	intergenic	RP5-933E2.1
rs2494429	rs2494429	chr1:2339395	chr1:2407956	1	2339395	2407956	A	G	intron	PEX10
rs2595644	rs2595644	chr7:43980540	chr7:43940941	7	43980540	43940941	T	G	intron	UBE2D4
rs2756119	rs2756119	chr14:104001517	chr14:103535180	14	104001517	103535180	G	A	3_prime_UTR	TRMT61A
rs2807834	rs2807834	chr1:220970593	chr1:220797251	1	220970593	220797251	G	T	intron	2023-03-01
rs28435470	rs28435470	chr12:133067473	chr12:132490887	12	133067473	132490887	A	G	intron	FBRSL1
rs2847500	rs2847500	chr11:120114421	chr11:120243712	11	120114421	120243712	A	G	intron	POU2F3
rs290400	rs290400	chr20:52698179	chr20:54081640	20	52698179	54081640	A	G	intergenic	RP13-379L11.3
rs296381	rs296381	chr19:48371102	chr19:47867845	19	48371102	47867845	T	C	downstream	SULT2A1
rs3114045	rs3114045	chr4:100252560	chr4:99331403	4	100252560	99331403	C	T	intron	ADH1B
rs325393	rs325393	chr15:100229260	chr15:99689055	15	100229260	99689055	T	G	intron	MEF2A
rs34186890	rs34186890	chr3:141720712	chr3:142001870	3	141720712	142001870	A	G	intron	TFDP2
rs34726834	rs34726834	chr8:25889606	chr8:26032090	8	25889606	26032090	C	T	intron	EBF2
rs35270497	rs35270497	chr2:38259872	chr2:38032729	2	38259872	38032729	C	T	intron	RMDN2
rs35823191	rs35823191	chr1:17560123	chr1:17233628	1	17560123	17233628	C	T	intron	PADI1
rs3732220	rs3732220	chr2:234627048	chr2:233718402	2	234627048	233718402	G	A	intron	UGT1A5
rs3924150	rs3924150	chr2:16228604	chr2:16088482	2	16228604	16088482	T	C	intron	AC142119.1
rs4147536	rs4147536	chr4:100239112	chr4:99317955	4	100239112	99317955	C	A	intron	ADH1B
rs4355358	rs4355358	chr4:72359366	chr4:71493649	4	72359366	71493649	C	T	intron	SLC4A4
rs4364259	rs4364259	chr4:15892159	chr4:15890536	4	15892159	15890536	A	G	intergenic	TAPT1-AS1
rs4420638	rs4420638	chr19:45422946	chr19:44919689	19	45422946	44919689	A	G	downstream	APOC1
rs4580037	rs4580037	chr13:55702646	chr13:55128511	13	55702646	55128511	A	C	intron	RP11-78L16.1
rs4694423	rs4694423	chr4:72554159	chr4:71688442	4	72554159	71688442	A	C	intergenic	AC112518.3
rs4846913	rs4846913	chr1:230294715	chr1:230158968	1	230294715	230158968	A	C	intron	GALNT2
rs532436	rs532436	chr9:136149830	chr9:133274414	9	136149830	133274414	A	G	intron	ABO
rs55853471	rs55853471	chr11:14548640	chr11:14527094	11	14548640	14527094	C	G	intron	PSMA1
rs57601828	rs57601828	chr12:93192127	chr12:92798351	12	93192127	92798351	A	T	intron	EEA1
rs5770794	rs5770794	chr22:50880781	chr22:50442352	22	50880781	50442352	C	T	intron	PPP6R2
rs6129648	rs6129648	chr20:39231118	chr20:40602478	20	39231118	40602478	A	G	intergenic	LINC01728
rs61698755	rs61698755	chr17:79257880	chr17:81284080	17	79257880	81284080	C	T	intron	SLC38A10
rs61747728	rs61747728	chr1:179526214	chr1:179557079	1	179526214	179557079	C	T	missense	NPHS2
rs61813875	rs61813875	chr1:152536650	chr1:152564174	1	152536650	152564174	C	G	downstream	LCE3E
rs62007299	rs62007299	chr15:77711719	chr15:77419377	15	77711719	77419377	A	G	intron	PEAK1
rs62012766	rs62012766	chr15:63852834	chr15:63560635	15	63852834	63560635	C	T	intron	USP3
rs6438900	rs6438900	chr3:125148287	chr3:125429443	3	125148287	125429443	C	G	intergenic	MRPL3
rs6834488	rs6834488	chr4:88178919	chr4:87257767	4	88178919	87257767	C	T	downstream	RP11-529H2.1
rs71601787	rs71601787	chr4:72866015	chr4:72000298	4	72866015	72000298	A	G	intergenic	AC112518.3
rs727857	rs727857	chr2:58981967	chr2:58754832	2	58981967	58754832	G	A	intron	LINC01122
rs72997688	rs72997688	chr11:75575832	chr11:75864787	11	75575832	75864787	A	G	intron	UVRAG
rs73413596	rs73413596	chr12:111582630	chr12:111144826	12	111582630	111144826	C	T	intron	CUX2
rs742493	rs742493	chr6:40998167	chr6:41030428	6	40998167	41030428	T	C	missense	UNC5CL
rs7528419	rs7528419	chr1:109817192	chr1:109274570	1	109817192	109274570	A	G	3_prime_UTR	CELSR2
rs7569755	rs7569755	chr2:118648261	chr2:117890685	2	118648261	117890685	A	G	intron	HTR5BP
rs7580771	rs7580771	chr2:101428119	chr2:100811657	2	101428119	100811657	G	T	intergenic	NPAS2
rs7652808	rs7652808	chr3:85603643	chr3:85554493	3	85603643	85554493	G	T	intron	CADM2
rs7657132	rs7657132	chr4:73416601	chr4:72550884	4	73416601	72550884	A	G	intron	ADAMTS3
rs7712001	rs7712001	chr5:148020950	chr5:148641387	5	148020950	148641387	G	T	intron	HTR4
rs77532868	rs77532868	chr10:88081438	chr10:86321681	10	88081438	86321681	C	T	intron	GRID1
rs7784802	rs7784802	chr7:64015379	chr7:64555001	7	64015379	64555001	A	T	intron	ZNF680
rs77924615	rs77924615	chr16:20392332	chr16:20381010	16	20392332	20381010	A	G	intron	PDILT
rs77960347	rs77960347	chr18:47109955	chr18:49583585	18	47109955	49583585	A	G	missense	LIPG
rs78649910	rs78649910	chr4:3482213	chr4:3480486	4	3482213	3480486	A	T	intron	DOK7
rs79699939	rs79699939	chr11:15357815	chr11:15336269	11	15357815	15336269	A	C	intergenic	INSC
rs8018720	rs8018720	chr14:39556185	chr14:39086981	14	39556185	39086981	C	G	missense	SEC23A
rs804281	rs804281	chr8:11611865	chr8:11754356	8	11611865	11754356	G	A	intron	GATA4
rs8107974	rs8107974	chr19:19388500	chr19:19277691	19	19388500	19277691	A	T	intron	SUGP1
rs8121940	rs8121940	chr20:52742306	chr20:54125767	20	52742306	54125767	C	G	intergenic	RP13-379L11.3
rs9375037	rs9375037	chr6:121856794	chr6:121535648	6	121856794	121535648	A	C	intergenic	TRMT11
rs9409266	rs9409266	chr9:125745042	chr9:122982763	9	125745042	122982763	A	G	intron	RABGAP1
rs964184	rs964184	chr11:116648917	chr11:116778201	11	116648917	116778201	C	G	3_prime_UTR	ZPR1
rs9847248	rs9847248	chr3:18804655	chr3:18763163	3	18804655	18763163	A	G	intron	SATB1-AS1
rs986649	rs986649	chr5:118668050	chr5:119332355	5	118668050	119332355	A	G	intron	TNFAIP8
rs9946771	rs9946771	chr18:28918628	chr18:31338665	18	28918628	31338665	C	T	intron	DSG1
